# Supplementary material for: Gap analysis between trainees' subjective competencies and the competencies expected by instructors in urology: A need assessment survey in Japan
Source: Int J Urol. 2024 Feb 17;31(6):653–61. doi: 10.1111/iju.15430 (PMC11524097; doi:10.1111/iju.15430)
Supplement: Supplementary file 5 — Table S5. [file IJU-31-653-s003.xlsx]

## Sheet: Supplementary Table 1
			Supplementary Table 5. Summary of the results for each question for the 40 procedures
					Trainees												Instructors
					Q1 (%)						Q2		Q3		Q4		Q1		Q2		Q3		Q4
			No	Procedures	0	1-10	11-50	51-100	101-500	501-	Mean	SD	Mean	SD	Mean	SD	Mean	SD	Mean	SD	Mean	SD	Mean	SD
			1	TURBT	0	2.4	10.6	18.8	61.2	7.1	4.14	0.94	3.86	0.86	4.41	0.59	4.77	0.57	4.62	0.84	4.17	0.98	4.6	0.61
			2	TUC	8.2	50.6	40	1.2	0	0	3.85	1.23	3.69	0.94	4.14	0.64	4.67	0.47	4.49	0.69	3.89	0.97	4.5	0.59
			3	TURP	8.2	34.1	48.2	7.1	2.4	0	3.71	1.27	3.69	0.8	4.04	0.63	4.48	0.57	4.37	0.68	3.94	0.91	4.21	0.93
			4	double-J	1.2	5.9	31.8	28.2	25.9	7.1	4.45	0.82	3.28	0.96	4.6	0.54	4.77	0.42	4.66	0.59	3.79	1.11	4.65	0.48
			5	TUCL	2.4	38.8	54.1	4.7	0	0	4.31	0.94	3.16	0.96	4.26	0.58	4.57	0.5	4.48	0.63	3.46	1.07	4.4	0.73
			6	nephrostomy	3.5	23.5	56.5	15.3	0	1.2	3.88	1.04	3.99	0.79	4.33	0.57	4.71	0.46	4.57	0.61	4.18	0.9	4.57	0.59
			7	TUL	5.9	9.4	41.2	18.8	21.2	3.5	3.72	1.18	3.88	0.75	4.24	0.59	4.38	0.62	4.37	0.64	4.16	0.84	4.06	1.29
			8	PNL	47.1	44.7	8.2	0	0	0	2.14	1.25	4.21	0.64	3.35	1.04	3.44	0.92	3.8	0.97	4.35	0.74	3.16	1.33
			9	circumcision	5.9	65.9	25.9	2.4	0	0	3.71	1.16	3.29	0.96	4.15	0.67	4.43	0.65	4.34	0.67	3.61	0.99	4.39	0.78
			10	orchidopexy (torsion)	12.9	68.2	17.6	1.2	0	0	3.21	1.22	3.86	0.9	3.96	0.74	4.41	0.52	4.33	0.65	4.04	0.91	4.33	0.69
			11	orchidopexy	15.3	44.7	36.5	3.5	0	0	2.96	1.25	3.96	0.81	3.73	0.87	4.16	0.66	4.17	0.8	4.12	0.71	4.09	0.96
			12	L-Nephrectomy	21.2	29.4	43.5	4.7	1.2	0	2.76	1.27	4.26	0.71	3.89	0.66	4.04	0.78	4.2	0.84	4.29	0.71	4.21	0.98
			13	L-adrenalectomy	30.6	60	9.4	0	0	0	2.53	1.3	4.2	0.75	3.72	0.87	4.06	0.78	4.21	0.8	4.21	0.75	4.15	1.13
			14	L-nephroureterectomy	30.6	40	28.2	1.2	0	0	2.59	1.28	4.18	0.77	3.74	0.9	3.89	0.83	4.1	0.81	4.29	0.64	4.11	1.11
			15	O-Nephrectomy	25.9	48.2	24.7	1.2	0	0	2.49	1.21	4.21	0.79	3.56	0.92	4.23	0.69	4.34	0.76	4.3	0.73	4.37	0.68
			16	O-cystostomy	30.6	64.7	4.7	0	0	0	2.72	1.36	3.75	0.89	3.68	0.82	4.4	0.61	4.32	0.7	3.8	0.97	4.43	0.69
			17	O-partial nephrectomy	37.6	48.2	14.1	0	0	0	2.28	1.2	4.34	0.65	3.46	0.99	3.91	0.83	4.04	0.88	4.3	0.64	4.2	0.89
			18	O-nephroureterectomy	47.1	42.4	10.6	0	0	0	2.29	1.28	4.25	0.69	3.47	1.06	4.13	0.73	4.2	0.79	4.27	0.69	4.28	0.82
			19	O-Cystectomy	48.2	36.5	15.3	0	0	0	2.05	1.16	4.71	0.53	3.13	1.01	4.1	0.76	4.17	0.86	4.61	0.6	4.01	1.07
			20	O-Prostatectomy	48.2	24.7	22.4	4.7	0	0	2.19	1.28	4.46	0.61	3.04	1.2	3.55	1.03	3.65	1	4.39	0.7	3.83	1.24
			21	O-RPLND	92.9	7.1	0	0	0	0	1.35	0.75	4.42	0.71	2.56	1.09	3.05	0.99	3.46	1.03	4.37	0.69	3.39	1.26
			22	ileal conduit	22.4	40	37.6	0	0	0	2.72	1.26	4.19	0.73	3.73	0.87	4.26	0.72	4.32	0.7	4.41	0.68	4.28	0.86
			23	cutaneous ureterostomy	35.3	58.8	5.9	0	0	0	2.52	1.31	4.02	0.77	3.5	0.91	4.21	0.77	4.24	0.78	4.13	0.75	4.27	0.9
			24	ureterocystostomy	56.5	38.8	4.7	0	0	0	1.79	1.01	4.35	0.61	2.89	1.08	3.77	0.82	3.9	0.94	4.22	0.75	3.82	1.21
			25	ureteroureterostomy	71.8	27.1	1.2	0	0	0	1.82	1.29	4.21	0.82	3.08	1.12	3.96	0.84	3.98	0.83	4.22	0.74	4.18	0.94
			26	neobladder	77.6	22.4	0	0	0	0	1.49	0.81	4.39	0.79	2.79	1.15	3.52	0.92	3.82	0.94	4.43	0.63	3.76	1.22
			27	pyeloplasty	80	18.8	1.2	0	0	0	1.53	1.02	4.28	0.61	2.88	1.13	3.43	0.96	3.78	1.01	4.2	0.76	3.66	1.28
			28	Boari Flap	82.4	17.6	0	0	0	0	1.47	1	4.21	0.71	2.75	1.15	3.62	0.96	3.8	0.91	4.21	0.7	3.95	0.99
			29	RARP	60	14.1	20	4.7	1.2	0	1.86	1.17	4.31	0.72	3.53	1.05	3.22	0.99	3.52	1.04	4.28	0.77	3.39	1.67
			30	RAPN	90.6	8.2	1.2	0	0	0	1.29	0.72	4.41	0.56	3.14	1.1	3	0.98	3.49	1.06	4.4	0.63	3.16	1.68
			31	RARC	90.6	7.1	2.4	0	0	0	1.29	0.78	4.59	0.52	2.89	1.24	2.7	1.03	3.12	1.08	4.38	0.66	2.93	1.63
			32	orchidectomy	0	27.1	62.4	5.9	4.7	0	4.11	0.95	2.94	0.98	4.45	0.57	4.74	0.44	4.63	0.58	3.17	1.12	4.62	0.64
			33	cystostomy	4.7	48.2	42.4	4.7	0	0	3.95	1.18	3.55	0.89	4.23	0.61	4.68	0.47	4.55	0.61	3.8	1.04	4.51	0.61
			34	high orchidectomy	5.9	70.6	23.5	0	0	0	3.47	1.23	3.67	0.94	4.17	0.62	4.54	0.55	4.52	0.63	3.72	1.01	4.55	0.57
			35	hydrocele	10.6	56.5	29.4	3.5	0	0	3.56	1.31	3.13	0.92	4.06	0.72	4.46	0.61	4.35	0.69	3.48	1.1	4.33	0.8
			36	total urethraectomy	24.7	62.4	12.9	0	0	0	2.68	1.29	3.78	0.86	3.67	0.96	4	0.83	4.04	0.87	3.85	0.86	4.18	0.88
			37	Vascular Access	41.2	25.9	31.8	0	1.2	0	2.34	1.31	3.98	0.76	3.37	1.12	2.93	0.94	3.41	1.15	4.09	0.76	3.3	1.35
			38	partial penectomy	49.4	49.4	1.2	0	0	0	2.15	1.3	3.74	0.8	3.29	1.01	3.83	0.8	3.83	0.91	3.8	0.87	4.02	0.96
			39	TVT/TOT	51.8	37.6	10.6	0	0	0	1.95	1.14	4.02	0.74	2.99	0.99	3.29	0.95	3.67	0.98	3.98	0.75	3.43	1.33
			40	Varicocele	72.9	27.1	0	0	0	0	1.72	1	3.68	0.71	3.05	1	3.35	0.97	3.73	1.02	3.87	0.77	3.5	1.22
			To Trainees
			Question 1 (Q1): previous case-loads (1: none, 2: 1-10, 3: 11-50, 4: 51-100, 5: 101-500, 6: >500)
			Question 2 (Q2): present self-assessment of surgical autonomy according to the 5-point Dreyfus scale.
			Question 3 (Q3): assessment of potential risk if the procedure is performed by a noncompetent surgeon (from very low to very high on a 5-point Likert scale)
			Question 4 (Q4): confidence for future skill acquisition when the trainee becomes an attending urologist (from very low to very high on a 5-point Likert scale), or future competency with further clinical experiences if participants are attending doctors and do not have confidence in the procedure.
			To Instructors
			Q1: expectation of competencies for this procedure when trainees become an attending urological doctor, according to a Likert scale (from very low to very high expectation on a 5-point Likert scale)
			Q2: expectation of competencies for this procedure to specialists of relevant area, according to a Likert scale (from very low to very high expectation on a 5-point Likert scale)
			Q3: assessment of potential risk if the procedure is performed by a noncompetent surgeon (from very low to very high on a 5-point Likert scale)
			Q4: self-assessment of feasibility considering your specialty and hospital volume; this procedure can be sufficiently taught to trainees (from very low to very high on a 5-point Likert scale).
